# Supplementary material for: Two new species of the genus Dryopomorphus Hinton, 1936 from China (Coleoptera, Elmidae)
Source: Zookeys. 2018 Jun 6;(765):51–8. doi: 10.3897/zookeys.765.24366 (PMC5999684; doi:10.3897/zookeys.765.24366)
Supplement: XML Treatment for Dryopomorphus heineri [file zookeys.765.24366-treatment1.xml]

<!DOCTYPE tp:taxon-treatment
  PUBLIC "-//TaxonX//DTD Taxonomic Treatment Publishing DTD v0 20100105//EN" "tax-treatment-NSO.dtd">
<tp:taxon-treatment xmlns:tp="http://www.plazi.org/taxpub"><tp:treatment-meta><kwd-group><label>Taxon classification</label><kwd><named-content xmlns:xlink="http://www.w3.org/1999/xlink" content-type="kingdom">Animalia</named-content></kwd><kwd><named-content xmlns:xlink="http://www.w3.org/1999/xlink" content-type="order">Coleoptera</named-content></kwd><kwd><named-content xmlns:xlink="http://www.w3.org/1999/xlink" content-type="family">Elmidae</named-content></kwd></kwd-group><mixed-citation publication-type="journal"><person-group><name><surname>Bian</surname><given-names>Dongju</given-names></name><name><surname>Dong</surname><given-names>Xue</given-names></name><name><surname>Peng</surname><given-names>Yunfei</given-names></name></person-group><article-title>Two new species of the genus <italic><tp:taxon-name><tp:taxon-name-part taxon-name-part-type="genus" reg="Dryopomorphus">Dryopomorphus</tp:taxon-name-part></tp:taxon-name></italic> Hinton, 1936 from China (<tp:taxon-name><tp:taxon-name-part taxon-name-part-type="order">Coleoptera</tp:taxon-name-part></tp:taxon-name>, <tp:taxon-name><tp:taxon-name-part taxon-name-part-type="family">Elmidae</tp:taxon-name-part></tp:taxon-name>)</article-title><source>Zookeys</source><day>6</day><month>6</month><year>2018</year><volume>2018</volume><issue>765</issue><fpage>51</fpage><lpage>58</lpage><pub-id pub-id-type="doi">10.3897/zookeys.765.24366</pub-id></mixed-citation></tp:treatment-meta><tp:nomenclature><tp:taxon-name>
            <tp:taxon-name-part taxon-name-part-type="genus" reg="Dryopomorphus">Dryopomorphus</tp:taxon-name-part>
            <tp:taxon-name-part taxon-name-part-type="species" reg="heineri">heineri</tp:taxon-name-part>
            <object-id xmlns:xlink="http://www.w3.org/1999/xlink" content-type="zoobank" xlink:type="simple">http://zoobank.org/A1F823DD-1B47-42F6-BED0-17172409D63F</object-id>
          </tp:taxon-name><tp:taxon-status xmlns:xlink="http://www.w3.org/1999/xlink" xlink:type="simple">sp. n.</tp:taxon-status><xref ref-type="fig" rid="F1">Figures 1–2</xref><xref ref-type="fig" rid="F2">, 5–7</xref></tp:nomenclature><tp:treatment-sec sec-type="type material" id="SECID0EKGAC"><title>Type material.</title><p>Holotype, male (<named-content xmlns:xlink="http://www.w3.org/1999/xlink" content-type="dwc:institutional_code" xlink:type="simple">IAECAS</named-content>): “CHINA: Guangdong, Yunfu, / Yu’nan, Tongle Mountains, | <named-content xmlns:xlink="http://www.w3.org/1999/xlink" content-type="dwc:verbatimCoordinates" xlink:type="simple"><named-content content-type="geo-json" specific-use="{&#34;type&#34;:&#34;Point&#34;,&#34;coordinates&#34;:[111.385000,23.196944]}" id="NCID0EYGAC" xlink:type="simple">23°11'49"N, 111°23'6"E</named-content></named-content>, 278m, / 2017.11.16, Leg. Peng &amp; Sun (10)”; Paratypes: 1 male (<named-content xmlns:xlink="http://www.w3.org/1999/xlink" content-type="dwc:institutional_code" xlink:type="simple">IAECAS</named-content>), same data as holotype; 1 male (<named-content xmlns:xlink="http://www.w3.org/1999/xlink" content-type="dwc:institutional_code" xlink:type="simple">IAECAS</named-content>): “CHINA: Guangdong, Maoming, / <named-content xmlns:xlink="http://www.w3.org/1999/xlink" content-type="dwc:verbatimCoordinates" xlink:type="simple"><named-content content-type="geo-json" specific-use="{&#34;type&#34;:&#34;Point&#34;,&#34;coordinates&#34;:[111.241389,22.272778]}" id="NCID0EKHAC" xlink:type="simple">22°16'22"N, 111°14'29"E</named-content></named-content>, | 994m 2017.11.19 / Leg. Peng &amp; Sun (17)”; 2 exs. (<named-content xmlns:xlink="http://www.w3.org/1999/xlink" content-type="dwc:institutional_code" xlink:type="simple">NMW</named-content>): “CHINA: Guangdong Prov. / 38 km ENE Zengcheng / <named-content xmlns:xlink="http://www.w3.org/1999/xlink" content-type="dwc:verbatimCoordinates" xlink:type="simple"><named-content content-type="geo-json" specific-use="{&#34;type&#34;:&#34;Point&#34;,&#34;coordinates&#34;:[114.055278,23.276944]}" id="NCID0EXHAC" xlink:type="simple">23°16'37’’N, 114°03'19’’E</named-content></named-content> / 11.11.2001, ca. 200 m / Komarek &amp; Wang (<abbrev xmlns:xlink="http://www.w3.org/1999/xlink" content-type="institution" xlink:title="China Water Beetle Survey" id="ABBRID0E3HAC" xlink:type="simple">CWBS</abbrev> 489) ”; 1 ex. (<named-content xmlns:xlink="http://www.w3.org/1999/xlink" content-type="dwc:institutional_code" xlink:type="simple">NMW</named-content>): “CHINA: Guangdong Prov. / 45 km N Zengcheng / <named-content xmlns:xlink="http://www.w3.org/1999/xlink" content-type="dwc:verbatimCoordinates" xlink:type="simple"><named-content content-type="geo-json" specific-use="{&#34;type&#34;:&#34;Point&#34;,&#34;coordinates&#34;:[113.836111,23.624444]}" id="NCID0EJIAC" xlink:type="simple">23°37'28’’N, 113°50'10’’E</named-content></named-content> / 13.11.2001, ca. 500 m / leg. M. Wang (<abbrev xmlns:xlink="http://www.w3.org/1999/xlink" content-type="institution" xlink:title="China Water Beetle Survey" id="ABBRID0EOIAC" xlink:type="simple">CWBS</abbrev> 495)”.</p></tp:treatment-sec><tp:treatment-sec sec-type="diagnosis" id="SECID0ETIAC"><title>Diagnosis.</title><p>Body elongate suboval, distinctly convex, large (<abbrev xmlns:xlink="http://www.w3.org/1999/xlink" xlink:title="body length" id="ABBRID0EZIAC" xlink:type="simple">BL</abbrev>: 3.64–3.81 mm), head and pronotum dark brown, elytra brown; anterior angles of pronotum explanate, distinctly protruding, median sulcus of pronotum clearly impressed from basal 0.1 to 0.6, sublateral sulci present in basal 0.4; elytral intervals 3, 5, 7 slightly elevated in basal third. This species is similar to <italic><tp:taxon-name><tp:taxon-name-part taxon-name-part-type="genus" reg="Dryopomorphus">D.</tp:taxon-name-part> <tp:taxon-name-part taxon-name-part-type="species" reg="siamensis">siamensis</tp:taxon-name-part></tp:taxon-name></italic> Kodada, 1993 by parameres being angulate at apex, but it can be distinguished by its smaller and slimmer penis, which is distinctly shorter than the parameres.</p></tp:treatment-sec><tp:treatment-sec sec-type="description" id="SECID0EIJAC"><title>Description</title><p>(holotype). Body elongate oval, <abbrev xmlns:xlink="http://www.w3.org/1999/xlink" xlink:title="body length" id="ABBRID0EOJAC" xlink:type="simple">BL</abbrev> 3.64 mm, <abbrev xmlns:xlink="http://www.w3.org/1999/xlink" xlink:title="maximum width of body" id="ABBRID0ESJAC" xlink:type="simple">BW</abbrev> 1.71 mm, distinctly convex dorsally, for habitus see figures 1–2, dorsal surface with dense short adpressed yellowish setae and sparse long semi-erect setae. Head and pronotum dark brown, elytra brown, antennae yellowish brown, frons and all legs reddish brown.</p><p>
            <italic>Head</italic>. Labrum short, partly concealed by clypeus, anterior margin truncate with dense yellowish long setae laterally. Clypeus approx. twice as wide as long, slightly emarginated anteriorly, densely punctate and pubescent. Frontoclypeal suture straight, distinct, but not deeply impressed. Vertex densely punctate, setose, with dark triangular area. Eyes large, slightly protruding from head outline, sub-triangular in lateral view.</p><p>
            <italic>Thorax</italic>. Pronotum broadest at base, <abbrev xmlns:xlink="http://www.w3.org/1999/xlink" xlink:title="pronotal length" id="ABBRID0E5JAC" xlink:type="simple">PL</abbrev> 0.99 mm, <abbrev xmlns:xlink="http://www.w3.org/1999/xlink" xlink:title="maximum width of pronotum" id="ABBRID0ECKAC" xlink:type="simple">PW</abbrev> 1.56 mm. Disc convex, punctures densely impressed on entire surface, lateral margin narrowly ridged, slightly converging anteriorly, anterior angles explanate, distinctly protruding. Median sulcus well impressed from basal 0.1 to 0.6, sublateral sulci present in basal 0.4. Prosternal process approx. 1.7 times as long as prosternum in front of coxae, lateral margin raised, distal 0.4 distinctly narrowed, ending with narrowly rounded apex, a pair of lateral protuberances at basal 0.6, surface covered with dense long setae. Mesoventrite distinctly constricted between coxae. Metaventrite with anterior 1/3 impressed between coxae; discrimen thin, present along entire length.</p><p>
            <italic>Elytra</italic>. <abbrev xmlns:xlink="http://www.w3.org/1999/xlink" xlink:title="elytral length" id="ABBRID0EKKAC" xlink:type="simple">EL</abbrev> 2.71 mm, <abbrev xmlns:xlink="http://www.w3.org/1999/xlink" xlink:title="maximum width of elytra" id="ABBRID0EOKAC" xlink:type="simple">EW</abbrev> 1.71 mm, distinctly convex, basal 1/2 subparallel, then converging to separately rounded apices, densely punctate and pubescent. Each elytron with 10 striae, punctures in discal part of striae medium-sized and in lateral part of striae larger and distinct; intervals 3, 5 and 7 slightly elevated in basal third, with dense micro-punctures. Scutellum longer than wide, sides arcuate.</p><p>
            <italic>Abdomen.</italic> Intercoxal process of first ventrite subtriangular with rounded apex, wider than long, lateral margin raised continuously into carina reaching hind margin of ventrite 1; admedian cavities short, oblique. Posterolateral angles of ventrites 2 to 4 distinctly protruding posteriorly. Apex of ventrite 5 emarginate medially.</p><p>
            <italic>Aedeagus</italic> (figures 5–7). Approximately 1 mm long. In ventral view, phallobase wide, slightly shorter than penis, distinctly shorter than parameres. Distal half of penis distinctly narrowed, apices narrowly rounded; ventral sac folded, but distinctly expanding if placed in lactic acid for more than two days. Parameres distinctly longer than penis, gradually narrowed from base towards angulate apex.</p><p>Males: 3.64–3.81 mm long, 1.71–1.86 mm wide.</p><p>Females: unknown.</p></tp:treatment-sec><tp:treatment-sec sec-type="distribution" id="SECID0E3KAC"><title>Distribution.</title><p>China (Guangdong).</p></tp:treatment-sec><tp:treatment-sec sec-type="etymology" id="SECID0EBLAC"><title>Etymology.</title><p>This species is dedicated to our deceased friend Heinrich (Heiner) Schönmann, Vienna, a specialist in <tp:taxon-name><tp:taxon-name-part taxon-name-part-type="family">Hydrophilidae</tp:taxon-name-part></tp:taxon-name> and good collector.</p><fig id="F1" position="float" orientation="portrait"><label>Figures 1–4.</label><caption><p>Habitus photographs.<bold>1–2</bold> <italic><tp:taxon-name><tp:taxon-name-part taxon-name-part-type="genus" reg="Dryopomorphus">Dryopomorphus</tp:taxon-name-part> <tp:taxon-name-part taxon-name-part-type="species" reg="heineri">heineri</tp:taxon-name-part></tp:taxon-name></italic> sp. n., holotype <bold>3–4</bold> <italic><tp:taxon-name><tp:taxon-name-part taxon-name-part-type="genus" reg="Dryopomorphus">Dryopomorphus</tp:taxon-name-part> <tp:taxon-name-part taxon-name-part-type="species" reg="ruiliensis">ruiliensis</tp:taxon-name-part></tp:taxon-name></italic> sp. n., holotype <bold>1, 3</bold> in dorsal view <bold>2, 4</bold> in ventral view.</p></caption><graphic xmlns:xlink="http://www.w3.org/1999/xlink" xlink:href="zookeys-765-051-g001.jpg" position="float" orientation="portrait" xlink:type="simple" id="oo_208214.jpg"/></fig><!--PageBreak--></tp:treatment-sec><tp:treatment-sec><!--Section generated to contain objects referenced in tp:taxon-treatment.--><fig id="F2" position="float" orientation="portrait"><label>Figures 5–10.</label><caption><p>Male genitalia. <bold>5–7</bold> <italic><tp:taxon-name><tp:taxon-name-part taxon-name-part-type="genus" reg="Dryopomorphus">Dryopomorphus</tp:taxon-name-part> <tp:taxon-name-part taxon-name-part-type="species" reg="heineri">heineri</tp:taxon-name-part></tp:taxon-name></italic> sp. n. <bold>8–10</bold> <italic><tp:taxon-name><tp:taxon-name-part taxon-name-part-type="genus" reg="Dryopomorphus">Dryopomorphus</tp:taxon-name-part> <tp:taxon-name-part taxon-name-part-type="species" reg="ruiliensis">ruiliensis</tp:taxon-name-part></tp:taxon-name></italic> sp. n. <bold>5, 8</bold> in ventral view <bold>6, 9</bold> in dorsal view <bold>7, 10</bold> in lateral view.</p></caption><graphic xmlns:xlink="http://www.w3.org/1999/xlink" xlink:href="zookeys-765-051-g002.jpg" position="float" orientation="portrait" xlink:type="simple" id="oo_208216.jpg"/></fig></tp:treatment-sec></tp:taxon-treatment>
