# Supplementary material for: Two new species of the genus Dryopomorphus Hinton, 1936 from China (Coleoptera, Elmidae)
Source: Zookeys. 2018 Jun 6;(765):51–8. doi: 10.3897/zookeys.765.24366 (PMC5999684; doi:10.3897/zookeys.765.24366)
Supplement: XML Treatment for Dryopomorphus ruiliensis [file zookeys.765.24366-treatment2.xml]

<!DOCTYPE tp:taxon-treatment
  PUBLIC "-//TaxonX//DTD Taxonomic Treatment Publishing DTD v0 20100105//EN" "tax-treatment-NSO.dtd">
<tp:taxon-treatment xmlns:tp="http://www.plazi.org/taxpub"><tp:treatment-meta><kwd-group><label>Taxon classification</label><kwd><named-content xmlns:xlink="http://www.w3.org/1999/xlink" content-type="kingdom">Animalia</named-content></kwd><kwd><named-content xmlns:xlink="http://www.w3.org/1999/xlink" content-type="order">Coleoptera</named-content></kwd><kwd><named-content xmlns:xlink="http://www.w3.org/1999/xlink" content-type="family">Elmidae</named-content></kwd></kwd-group><mixed-citation publication-type="journal"><person-group><name><surname>Bian</surname><given-names>Dongju</given-names></name><name><surname>Dong</surname><given-names>Xue</given-names></name><name><surname>Peng</surname><given-names>Yunfei</given-names></name></person-group><article-title>Two new species of the genus <italic><tp:taxon-name><tp:taxon-name-part taxon-name-part-type="genus" reg="Dryopomorphus">Dryopomorphus</tp:taxon-name-part></tp:taxon-name></italic> Hinton, 1936 from China (<tp:taxon-name><tp:taxon-name-part taxon-name-part-type="order">Coleoptera</tp:taxon-name-part></tp:taxon-name>, <tp:taxon-name><tp:taxon-name-part taxon-name-part-type="family">Elmidae</tp:taxon-name-part></tp:taxon-name>)</article-title><source>Zookeys</source><day>6</day><month>6</month><year>2018</year><volume>2018</volume><issue>765</issue><fpage>51</fpage><lpage>58</lpage><pub-id pub-id-type="doi">10.3897/zookeys.765.24366</pub-id></mixed-citation></tp:treatment-meta><tp:nomenclature><tp:taxon-name>
            <tp:taxon-name-part taxon-name-part-type="genus" reg="Dryopomorphus">Dryopomorphus</tp:taxon-name-part>
            <tp:taxon-name-part taxon-name-part-type="species" reg="ruiliensis">ruiliensis</tp:taxon-name-part>
            <object-id xmlns:xlink="http://www.w3.org/1999/xlink" content-type="zoobank" xlink:type="simple">http://zoobank.org/C6F85333-3817-4B4F-B6C1-3976BD6BAD09</object-id>
          </tp:taxon-name><tp:taxon-status xmlns:xlink="http://www.w3.org/1999/xlink" xlink:type="simple">sp. n.</tp:taxon-status><xref ref-type="fig" rid="F1">Figures 3–4</xref><xref ref-type="fig" rid="F2">, 8–10</xref><!--PageBreak--></tp:nomenclature><tp:treatment-sec sec-type="type material" id="SECID0EJOAC"><title>Type material.</title><p>Holotype, male (<named-content xmlns:xlink="http://www.w3.org/1999/xlink" content-type="dwc:institutional_code" xlink:type="simple">IAECAS</named-content>): “CHINA: Yunnan, Ruili, / Yingjiang, ca. 830 m, | <named-content xmlns:xlink="http://www.w3.org/1999/xlink" content-type="dwc:verbatimCoordinates" xlink:type="simple"><named-content content-type="geo-json" specific-use="{&#34;type&#34;:&#34;Point&#34;,&#34;coordinates&#34;:[98.002267,24.109898]}" id="NCID0EXOAC" xlink:type="simple">24°6'35.634"N, 98°0'8.160"E</named-content></named-content>, / 2016.10.17, Leg. Wang et al. (5)”. Paratypes: 2 males (<named-content xmlns:xlink="http://www.w3.org/1999/xlink" content-type="dwc:institutional_code" xlink:type="simple">IAECAS</named-content>), 2 females (<named-content xmlns:xlink="http://www.w3.org/1999/xlink" content-type="dwc:institutional_code" xlink:type="simple">IAECAS</named-content>), same data as holotype; 1 male (<named-content xmlns:xlink="http://www.w3.org/1999/xlink" content-type="dwc:institutional_code" xlink:type="simple">IAECAS</named-content>): “CHINA: Yunnan, Yingjiang, / Nabang, 1308m, | <named-content xmlns:xlink="http://www.w3.org/1999/xlink" content-type="dwc:verbatimCoordinates" xlink:type="simple"><named-content content-type="geo-json" specific-use="{&#34;type&#34;:&#34;Point&#34;,&#34;coordinates&#34;:[97.599444,24.613889]}" id="NCID0EOPAC" xlink:type="simple">24°36'50"N, 97°35'58"E</named-content></named-content>, / 2016.10.21, Leg. Peng &amp; Sun (14)”; 1 female (<named-content xmlns:xlink="http://www.w3.org/1999/xlink" content-type="dwc:institutional_code" xlink:type="simple">IAECAS</named-content>): “CHINA: Yunnan, Tengchong, / Mingguang, 1826m, | <named-content xmlns:xlink="http://www.w3.org/1999/xlink" content-type="dwc:verbatimCoordinates" xlink:type="simple"><named-content content-type="geo-json" specific-use="{&#34;type&#34;:&#34;Point&#34;,&#34;coordinates&#34;:[98.531389,25.477500]}" id="NCID0E2PAC" xlink:type="simple">25°28'39"N, 98°31'53"E</named-content></named-content> / 2016.10.24, Leg. Peng &amp; Sun (19)”; 1 ex. (<named-content xmlns:xlink="http://www.w3.org/1999/xlink" content-type="dwc:institutional_code" xlink:type="simple">NMW</named-content>): “CHINA: Yünnan, Xishuangbanna / ca. 15km W Menglun / 5.11.1999, ca. 700–800 m / leg. Jäch, et al. (<abbrev xmlns:xlink="http://www.w3.org/1999/xlink" content-type="institution" xlink:title="China Water Beetle Survey" id="ABBRID0EGAAE" xlink:type="simple">CWBS</abbrev> 354)”; 1 ex. (<named-content xmlns:xlink="http://www.w3.org/1999/xlink" content-type="dwc:institutional_code" xlink:type="simple">NMW</named-content>): “CHINA: Yünnan, Xishuangbanna / ca. 10km NW Menglun / 7.11.1999, ca. 700 m / leg. Jäch, et al. (<abbrev xmlns:xlink="http://www.w3.org/1999/xlink" content-type="institution" xlink:title="China Water Beetle Survey" id="ABBRID0EQAAE" xlink:type="simple">CWBS</abbrev> 359)”; 1 ex. (<named-content xmlns:xlink="http://www.w3.org/1999/xlink" content-type="dwc:institutional_code" xlink:type="simple">NMW</named-content>): “CHINA: Yünnan, Xishuangbanna / ca. 10km NW Menglun / 7.11.1999, ca. 700–800 m / leg. Jäch, et al. (<abbrev xmlns:xlink="http://www.w3.org/1999/xlink" content-type="institution" xlink:title="China Water Beetle Survey" id="ABBRID0E1AAE" xlink:type="simple">CWBS</abbrev> 360)”; 7 exs. (<named-content xmlns:xlink="http://www.w3.org/1999/xlink" content-type="dwc:institutional_code" xlink:type="simple">NMW</named-content>): “CHINA: Yünnan, Xishuangbanna / ca. 6km NW Mengla / 8.11.1999, ca. 700 m / leg. Jäch, et al. (<abbrev xmlns:xlink="http://www.w3.org/1999/xlink" content-type="institution" xlink:title="China Water Beetle Survey" id="ABBRID0EEBAE" xlink:type="simple">CWBS</abbrev> 365)”; 2 exs. (<named-content xmlns:xlink="http://www.w3.org/1999/xlink" content-type="dwc:institutional_code" xlink:type="simple">NMW</named-content>): “CHINA: Yünnan, Xishuangbanna / ca. 6km NW Mengla / 9.11.1999, ca. 700 m / leg. Jäch, et al. (<abbrev xmlns:xlink="http://www.w3.org/1999/xlink" content-type="institution" xlink:title="China Water Beetle Survey" id="ABBRID0EOBAE" xlink:type="simple">CWBS</abbrev> 367)”; 2 exs. (<named-content xmlns:xlink="http://www.w3.org/1999/xlink" content-type="dwc:institutional_code" xlink:type="simple">NMW</named-content>): “CHINA: Yünnan, Xishuangbanna / pass betw. Jinghong – Mengyang / 12.11.1999, ca. 1100 m / leg. Jäch, et al. (<abbrev xmlns:xlink="http://www.w3.org/1999/xlink" content-type="institution" xlink:title="China Water Beetle Survey" id="ABBRID0EYBAE" xlink:type="simple">CWBS</abbrev> 379)”.</p></tp:treatment-sec><tp:treatment-sec sec-type="diagnosis" id="SECID0E4BAE"><title>Diagnosis.</title><p>Body elongate, dark brown; anterior angles of pronotum explanate, slightly protruding, median sulcus of pronotum straight, present at posterior 0.7 and sublateral sulci present in posterior 0.3; elytral punctures on disc small and in lateral striae large and distinct. This species can be distinguished from <italic><tp:taxon-name><tp:taxon-name-part taxon-name-part-type="genus" reg="Dryopomorphus">Dryopomorphus</tp:taxon-name-part> <tp:taxon-name-part taxon-name-part-type="species" reg="heineri">heineri</tp:taxon-name-part></tp:taxon-name></italic> sp. n. by: 1. pronotum less convex, anterior angles less protruding; 2. elytra subparallel in basal 2/3, then gradually converging posteriorly to separately rounded apices; 3. parameres slightly extending beyond penis, with apices narrowly rounded, whereas in <italic><tp:taxon-name><tp:taxon-name-part taxon-name-part-type="genus" reg="Dryopomorphus">D.</tp:taxon-name-part> <tp:taxon-name-part taxon-name-part-type="species" reg="heineri">heineri</tp:taxon-name-part></tp:taxon-name></italic> sp. n. the parameres distinctly extend beyond penis and the apices are angulate. This species can be distinguished from all other known species of the genus by the different shape of the parameres which are gradually narrowed from the base towards the apex in ventral view, distinctly narrowed in basal half in dorsal view, with sub-distal portion slightly inflated and apices narrowly rounded.</p></tp:treatment-sec><tp:treatment-sec sec-type="description" id="SECID0EZCAE"><title>Description</title><p>(holotype). Body elongate, <abbrev xmlns:xlink="http://www.w3.org/1999/xlink" xlink:title="body length" id="ABBRID0E6CAE" xlink:type="simple">BL</abbrev> 4.14 mm, <abbrev xmlns:xlink="http://www.w3.org/1999/xlink" xlink:title="maximum width of body" id="ABBRID0EDDAE" xlink:type="simple">BW</abbrev> 1.88 mm, dorsal surface covered with short adpressed yellowish setae and long sub-erect setae which are black on the basal 3/4 and yellowish at the distal 1/4. Dorsum dark brown, anterior corners of pronotum and legs reddish brown, antennae yellowish brown, ventral surface dark brown.</p><p>
            <italic>Head.</italic> Partly retractable into thorax. Labrum short, densely setose, anterior margin almost truncate, with long yellowish setae, lateral angles almost rounded. Clypeus longer and wider than labrum, approx. twice as wide as long, densely setose, frontoclypeal suture straight; surface of labrum and clypeus densely punctate. Eyes large, slightly protruding from head outline. Pubescence of frons denser on a central triangular area; frons and vertex densely punctate, punctures setose.</p><!--PageBreak--><p>
            <italic>Thorax</italic>. Pronotum widest at base, broader than long. <abbrev xmlns:xlink="http://www.w3.org/1999/xlink" xlink:title="pronotal length" id="ABBRID0EQDAE" xlink:type="simple">PL</abbrev> 0.96 mm, <abbrev xmlns:xlink="http://www.w3.org/1999/xlink" xlink:title="maximum width of pronotum" id="ABBRID0EUDAE" xlink:type="simple">PW</abbrev> 1.49 mm. Disc convex, densely punctate, lateral margin narrowly rimmed, slightly tilt inward, anterior angles slightly protruding. Median sulcus straight, present along posterior 0.7 of pronotum; sublateral sulci deeply impressed, present on posterior 0.3 of pronotum. Hypomeron sub-parallel, narrowed posteriorly, anterior depression developed for reception of antennae; surface coarsely punctate, densely setose. Prosternal process 1.8 times as long as prosternum in front of coxae, lateral margin distinctly raised and sub-<!--PageBreak-->parallel at anterior 0.7, posterior margin distinctly produced medially; surface of prosternum densely setose and sublateral area very coarse. Mesoventrite short, mesoventral cavity for reception of prosternal process very deep. Metaventrite impressed anteriorly between mesocoxae; discrimen narrow, present from anterior impression to posterior margin; disc flat, finely and densely punctate, densely setose; sub-lateral area with two kinds of punctures, fine punctures dense, large punctures sparse.</p><p>
            <italic>Elytra</italic> oblong, <abbrev xmlns:xlink="http://www.w3.org/1999/xlink" xlink:title="elytral length" id="ABBRID0E5DAE" xlink:type="simple">EL</abbrev> 3.18 mm, <abbrev xmlns:xlink="http://www.w3.org/1999/xlink" xlink:title="maximum width of elytra" id="ABBRID0ECEAE" xlink:type="simple">EW</abbrev> 1.88 mm; disc convex, densely pubescent, subparallel in basal 2/3, then gradually converging posteriorly to separately rounded apices. Each elytron with 10 striae; punctures deeply impressed, on disc and distal striae smaller, on lateral striae large and distinct. Intervals between striae slightly convex, with dense micro-punctures. Scutellum longer than wide, subpentagonal.</p><p>
            <italic>Abdomen</italic>. Intercoxal process of the first ventrite triangular, longer than wide, lateral margin with carina reaching posterior margin of first ventrite, admedian cavities short, oblique. Lateral portion of ventrites 1–3 with large punctures; posterolateral angles of ventrites 2–4 protruding posteriorly. Apex of ventrite 5 rounded. Surface of ventrites finely and densely punctate, densely pubescent.</p><p>
            <italic>Aedeagus</italic> (figures 8–10). Approximately 0.9 mm. In ventral view (figure 8), phallobase distinctly shorter than penis; parameres gradually narrowed from base towards apex, slightly extending beyond penis, sub-distal portion slightly inflated, apices narrowly rounded; penis robust, ventral sac finely sculptured in apical portion. In dorsal view (figure 9), parameres distinctly narrowed in basal half.</p><p>Males: <abbrev xmlns:xlink="http://www.w3.org/1999/xlink" xlink:title="body length" id="ABBRID0EQEAE" xlink:type="simple">BL</abbrev> 3.93–4.14 mm, <abbrev xmlns:xlink="http://www.w3.org/1999/xlink" xlink:title="maximum width of body" id="ABBRID0EUEAE" xlink:type="simple">BW</abbrev> 1.80–1.88 mm.</p><p>Females: <abbrev xmlns:xlink="http://www.w3.org/1999/xlink" xlink:title="body length" id="ABBRID0E1EAE" xlink:type="simple">BL</abbrev> 4.04–4.08 mm, <abbrev xmlns:xlink="http://www.w3.org/1999/xlink" xlink:title="maximum width of body" id="ABBRID0E5EAE" xlink:type="simple">BW</abbrev> 1.82–1.88 mm. Externally similar to males.</p></tp:treatment-sec><tp:treatment-sec sec-type="distribution" id="SECID0ECFAE"><title>Distribution.</title><p>China: Yunnan.</p></tp:treatment-sec><tp:treatment-sec sec-type="etymology" id="SECID0EHFAE"><title>Etymology.</title><p>This species is named after Ruili City, Yunnan Province, China.</p></tp:treatment-sec><tp:treatment-sec sec-type="habitat" id="SECID0EMFAE"><title>Habitat.</title><p>A photograph of the habitat of <italic><tp:taxon-name><tp:taxon-name-part taxon-name-part-type="genus" reg="Dryopomorphus">D.</tp:taxon-name-part> <tp:taxon-name-part taxon-name-part-type="species" reg="ruiliensis">ruiliensis</tp:taxon-name-part></tp:taxon-name></italic> sp. n. was published by <xref ref-type="bibr" rid="B5">Jäch and Ji (2003</xref>: figure 5).</p><fig id="F2" position="float" orientation="portrait"><label>Figures 5–10.</label><caption><p>Male genitalia. <bold>5–7</bold> <italic><tp:taxon-name><tp:taxon-name-part taxon-name-part-type="genus" reg="Dryopomorphus">Dryopomorphus</tp:taxon-name-part> <tp:taxon-name-part taxon-name-part-type="species" reg="heineri">heineri</tp:taxon-name-part></tp:taxon-name></italic> sp. n. <bold>8–10</bold> <italic><tp:taxon-name><tp:taxon-name-part taxon-name-part-type="genus" reg="Dryopomorphus">Dryopomorphus</tp:taxon-name-part> <tp:taxon-name-part taxon-name-part-type="species" reg="ruiliensis">ruiliensis</tp:taxon-name-part></tp:taxon-name></italic> sp. n. <bold>5, 8</bold> in ventral view <bold>6, 9</bold> in dorsal view <bold>7, 10</bold> in lateral view.</p></caption><graphic xmlns:xlink="http://www.w3.org/1999/xlink" xlink:href="zookeys-765-051-g002.jpg" position="float" orientation="portrait" xlink:type="simple" id="oo_208216.jpg"/></fig></tp:treatment-sec><tp:treatment-sec><!--Section generated to contain objects referenced in tp:taxon-treatment.--><fig id="F1" position="float" orientation="portrait"><label>Figures 1–4.</label><caption><p>Habitus photographs.<bold>1–2</bold> <italic><tp:taxon-name><tp:taxon-name-part taxon-name-part-type="genus" reg="Dryopomorphus">Dryopomorphus</tp:taxon-name-part> <tp:taxon-name-part taxon-name-part-type="species" reg="heineri">heineri</tp:taxon-name-part></tp:taxon-name></italic> sp. n., holotype <bold>3–4</bold> <italic><tp:taxon-name><tp:taxon-name-part taxon-name-part-type="genus" reg="Dryopomorphus">Dryopomorphus</tp:taxon-name-part> <tp:taxon-name-part taxon-name-part-type="species" reg="ruiliensis">ruiliensis</tp:taxon-name-part></tp:taxon-name></italic> sp. n., holotype <bold>1, 3</bold> in dorsal view <bold>2, 4</bold> in ventral view.</p></caption><graphic xmlns:xlink="http://www.w3.org/1999/xlink" xlink:href="zookeys-765-051-g001.jpg" position="float" orientation="portrait" xlink:type="simple" id="oo_208214.jpg"/></fig></tp:treatment-sec><ref-list><ref id="B5"><mixed-citation xmlns:xlink="http://www.w3.org/1999/xlink" xlink:type="simple">
          <person-group><name name-style="western"><surname>Jäch</surname><given-names>MA</given-names></name><name name-style="western"><surname>Ji</surname><given-names>L</given-names></name></person-group> (<year>2003</year>) <article-title>China Water Beetle Survey (1999–2001).</article-title> In: <person-group><name name-style="western"><surname>Jäch</surname><given-names>MA</given-names></name><name name-style="western"><surname>Ji</surname><given-names>L</given-names></name></person-group> (<role>Eds</role>) <issue-title>Water Beetles of China, Vol.</issue-title> <source>III. Zoologisch-Botanische Gesellschaft &amp; Wiener Coleopterologenverein, Wien</source>, <fpage>1</fpage>–<lpage>20</lpage>.</mixed-citation></ref></ref-list></tp:taxon-treatment>
